# Supplementary material for: Sdt97: A Point Mutation in the 5′ Untranslated Region Confers Semidwarfism in Rice
Source: G3 (Bethesda). 2016 Apr 28;6(6):1491–502. doi: 10.1534/g3.116.028720 (PMC4889646; doi:10.1534/g3.116.028720)
Supplement: Supplemental Material [file supp_g3.116.028720_FileS1.zip › DNA sequence of Sdt97,the mutant semidwarf gene.txt]

            CCTCTCCTCTCCTCTCACCACCAACCTCCTCGTCCTC
CTCTCCTTGGATTCCACTCCTCT
                                    CGACCACCACCACCACCAGCAGCAGTAGCTGTAGCT    60
            TGCTGCTGCAGCCTGCCTCTCCTCGATCTCCGGGCTCCCCTCTTGCCTCCGCCGTGGCGC   120
            CGTGGTGTGGTTTCTTGGTGAGCCGTGCAATGCGGGGCGGAAGCTGCCGAACCCTGGGCT   180
            GGGATTAGGGTTCTTGTCTCGGAGAGTCGGAGGCTTTGGTGTAGTTCTTGTTTGGATTTC   240
            GAGGCTGTGTGTTCTTGGGCTTCGAGGAGGAGCGGTTTTCTTTGGTATCGAAGATTTGAT   300
            TCTTTCGGCGGCGGGAATGGCGGCTTCCATGGCCGGAGCGCCGAGGGTCCGGTCGCTGAA   360
            CGTGGCGGAGACGGACGCGGACGCGAGGCCGGTGCTGGTGCCGGGTGGCAACAAGGCCAG   420
            GTCGGGCCCCGCCGCCGCCCGGAAGCCCTCGCCGAAGCCGCTGCGGAAGGCGGACACGGC   480
            GGCGAGGACGCCGGAGAAACCCGCCGCCGATGCGGAGGTTGTCGCACCGGCCACACCGGA   540
            GGCGGGGAAGAGGAGGTGCGCGTGGGTGACTCCGACCAGTGGTGAGTTCTTGCTTCTTGG   600
            CTTCTTGATTGTATCATTATTTGATTTTAATTTGAGTAGTAGGGAATATAATTTGTGCTT   660
            AGTTCATACTCCATTTATGTGTTGCAGCTTCTGTTATTTTATCATAATTTAGTATGATTT   720
            TCCACTCAGCATACTTATTGAGAATTTTGTTGTAAATATAGGCAAACCCTGCTTTAAAAA   780
            TTTACCAGCAGACTAATGCTGGCTTCTTGACCCAAATAAAAATGACAAATTGATCATCTA   840
            GTTGTTATGTTGTTAAACTATGTTTATCCTTTTGGAGGTGGCTCCATCATTTTGCCTACA   900
            TTGGATAAAGTGAGCATTGTCTCCTTTGTCTTGCCTATAAAGCGAGCACGTTCTCCATTG   960
            ATGCCCTTTTCATTCTTACTACCTTCAAGGGTTTGTTGATTCCGTGTTAGGTGTTAGCAT  1020
            CTGGTTATCACCTTGCATTGTTACTTCCACACAGGCCTAATATGTAATTAGCTCACTAGG  1080
            CTCTAGTTTGATTCATTGAATGGACATTCTAATAGAAAATGATGTGTTTTGCTGTATAAC  1140
            CATCACTTGATTAGTCCCAATTCAGAGTTTTCTGTTGCACGTGCTTGGTAGTCATCCTGC  1200
            CATGAAAATCTGCCAGAATTATCTTGCAATGAACTGAAACTATCAGAAATTGGGTAATGA  1260
            AAAGGCCACTCTACCTATAGGTAAAATGATAGGCTATATATTAATGGGTAGCTTCATCTA  1320
            TACCCCAAGAATACTAAAGCTTCAGGTAGGATGCTTGCTTTGTTTGACATTGTCACATGC  1380
            TATGGTTTCCCAGATCTTTTTCTTTACCTTACTGATGAAGTATTTCTTGCTTTCTGCATC  1440
            ATTTGTCATGAAGAAAGCTGGCTTTTCAATCTCTTACTGTCCATTCATTGTCTCTGATCA  1500
            GATCCTTGCTATGTCATCTTCCATGATGAGGAGTGGGGTGTTCCAGTTCATGATGACAGG  1560
            TATGAAAAATTGTGAATTCATGTATTCTTTCATTCTTGTTATTCAAAGAAACTGACAGTC  1620
            TGAGAATGTCGAATCATGACCGATTTCACAGGAGATTGTTTGAGCTGCTTGTACTGTCTG  1680
            GTGCATTGGCCGAGCTCACATGGCCTGAAATTCTTAAAAGGAGGCAACTTTTCAGGTATG  1740
            GATTCTCTAATGTTACATAGTAGAACTGAAGAAATTATGTACTTTGTTCCTAACATCTGT  1800
            GCCAAATCTTCCAGGGAAATTTTCGTGGACTTCGATCCTGTTGCTATCTCTAAAATAAAT  1860
            GAGAAGAAGCTTGTAGCACCAGGAAGTGTTGCCAACTCCCTTCTGTCAGAGCAAAAACTC  1920
            CGAGCAGTTGTTGAAAATGCTCGACAGATACTTAAGGTTAGAAGGCATGCTTGATCATAC  1980
            ACTCATACCTAGTTACAATTTCAGTTATGTATGTCTTGATTGAAGTAACAAGGTTCCCTC  2040
            AAAACTCAGATTGTAGATGAATTTGGATCCTTCGATCGATACTGTTGGGGCTTTTTGAAC  2100
            CACAAGCCAATAGTGAGCAAATTCCGATATCCAAGGCAAGTCCCTGTCAAGAGCCCCAAG  2160
            GCAGACATGATCAGCAAAGACATGGTCCGAAGGGGTTTCCGAGGCGTGGGCCCAACAATC  2220
            ATATATTCCTTCATGCAGGCAGCAGGGCTGACCAATGATCACCTTGTCAGTTGCTTTCGG  2280
            TTCAAAGAATGCAATGAAGCTCCAACTCTTTGCACGAGTGATACTAGCAATGCAAATTCA  2340
            GAGGCAGATCTAAGTGCAGATGAACTGAGAACAAAAATCTGCAGCAAGGAGATGGCTGCA  2400
            AAAGCAGAGCTGTTGAGGACGATCGGTACGCTTATCATTTCATAGGACCATGTGGAACAG  2460
            TGATGCGGTTACTGTACCTGTATTGCCCATGTGTAGGTTGTGTGCTAGGTTATCCTCAAA  2520
            ATGAGTTTTAGGGATCAAAATGCTTTTGTGTATAAATCATTTGTGTCAGTAATGCAACCC  2580
            AGTTTGTACATTGCTACCGGAGAGAAGGATGATGACCATTTTACTGATGCAGAAACTGTG
                                               AAAAATCTTCCTCAATCAGTTAACA
                  2624
