# Supplementary material for: Sdt97: A Point Mutation in the 5′ Untranslated Region Confers Semidwarfism in Rice
Source: G3 (Bethesda). 2016 Apr 28;6(6):1491–502. doi: 10.1534/g3.116.028720 (PMC4889646; doi:10.1534/g3.116.028720)
Supplement: Supplemental Material [file supp_g3.116.028720_FileS1.zip › cDNA sequence of Sdt97,the mutant semidwarf gene.txt]

CCTCTCCTCTCCTCTCACCACCAACCTCCTCGTCCTCCTCTCCTTGGATTCCACTCCTCTCGACCACCACCACCACCAGCAGCAGTAGCTGTAGCTTGCTGCTGCAGCCTGCCTCTCCTCGATCTCCGGGCTCCCCTCTTGCCTCCGCCGTGGCGCCGTGGTGTGGTTTCTTGGTGAGCCGTGCAATGCGGGGCGGAAGCTGCCGAACCCTGGGCTGGGATTAGGGTTCTTGTCTCGGAGAGTCGGAGGCTTTGGTGTAGTTCTTGTTTGGATTTCGAGGCTGTGTGTTCTTGGGCTTCGAGGAGGAGCGGTTTTCTTTGGTATCGAAGATTTGATTCTTTCGGCGGCGGGAATGGCGGCTTCCATGGCCGGAGCGCCGAGGGTCCGGTCGCTGAACGTGGCGGAGACGGACGCGGACGCGAGGCCGGTGCTGGTGCCGGGTGGCAACAAGGCCAGGTCGGGCCCCGCCGCCGCCCGGAAGCCCTCGCCGAAGCCGCTGCGGAAGGCGGACACGGCGGCGAGGACGCCGGAGAAACCCGCCGCCGATGCGGAGGTTGTCGCACCGGCCACACCGGAGGCGGGGAAGAGGAGGTGCGCGTGGGTGACTCCGACCAGTGATCCTTGCTATGTCATCTTCCATGATGAGGAGTGGGGTGTTCCAGTTCATGATGACAGGAGATTGTTTGAGCTGCTTGTACTGTCTGGTGCATTGGCCGAGCTCACATGGCCTGAAATTCTTAAAAGGAGGCAACTTTTCAGGGAAATTTTCGTGGACTTCGATCCTGTTGCTATCTCTAAAATAAATGAGAAGAAGCTTGTAGCACCAGGAAGTGTTGCCAACTCCCTTCTGTCAGAGCAAAAACTCCGAGCAGTTGTTGAAAATGCTCGACAGATACTTAAGATTGTAGATGAATTTGGATCCTTCGATCGATACTGTTGGGGCTTTTTGAACCACAAGCCAATAGTGAGCAAATTCCGATATCCAAGGCAAGTCCCTGTCAAGAGCCCCAAGGCAGACATGATCAGCAAAGACATGGTCCGAAGGGGTTTCCGAGGCGTGGGCCCAACAATCATATATTCCTTCATGCAGGCAGCAGGGCTGACCAATGATCACCTTGTCAGTTGCTTTCGGTTCAAAGAATGCAATGAAGCTCCAACTCTTTGCACGAGTGATACTAGCAATGCAAATTCAGAGGCAGATCTAAGTGCAGATGAACTGAGAACAAAAATCTGCAGCAAGGAGATGGCTGCAAAAGCAGAGCTGTTGAGGACGATCGGTACGCTTATCATTTCATAGGACCATGTGGAACAGTGATGCGGTTACTGTACCTGTATTGCCCATGTGTAGGTTGTGTGCTAGGTTATCCTCAAAATGAGTTTTAGGGATCAAAATGCTTTTGTGTATAAATCATTTGTGTCAGTAATGCAACCCAGTTTGTACATTGCTACCGGAGAGAAGGATGATGACCATTTTACTGATGCAGAAACTGTGAAAAATCTTCCTCAATCAGTTAACA
